# Supplementary material for: Neuropsychological profiles of patients suffering from hallucinogen persisting perception disorder (HPPD): A comparative analysis with psychedelic-using and non-using controls
Source: Sci Rep. 2024 Dec 31;14:32159. doi: 10.1038/s41598-024-82216-x (PMC11688453; doi:10.1038/s41598-024-82216-x)
Supplement: Supplementary file 1 — Supplementary Information. [file 41598_2024_82216_MOESM1_ESM.xlsx]

## Sheet: Sheet1
	Supplementary Table S1
	List of sources of the neuropsychological assessments
1	Drozdick, L.W., et al., The Wechsler Adult Intelligence Scale—Fourth Edition and the Wechsler Memory Scale—Fourth Edition, in Contemporary intellectual assessment: Theories, tests, and issues, 4th ed. 2018, The Guilford Press: New York, NY, US. p. 486-511.
2	Chlebowski, C., Wechsler Memory Scale All Versions, in Encyclopedia of Clinical Neuropsychology, J.S. Kreutzer, J. DeLuca, and B. Caplan, Editors. 2011, Springer New York: New York, NY. p. 2688-2690.
3	Lepach, A.C. and F. Petermann, Gedächtnisdiagnostik mit der Wechsler Memory Scale–Fourth Edition. Zeitschrift für Neuropsychologie, 2012.
4	Meyers, J.E. and K.R. Meyers, Rey complex figure test and recognition trial (RCFT). 1995: Psychological Assessment Resources Odessa, FL.
5	Bäumler, G. Farbe-Wort-Interferenztest (FWIT) nach J. R. Stroop. 1985.
6	Reitan, R.M., The relation of the Trail Making Test to organic brain damage. Journal of Consulting Psychology, 1955. 19(5): p. 393-394.
7	Heaton, R.K., et al., Wisconsin Card Sorting Test Manual: Revised and Expanded. Psychological Assessment Resources, Inc., 1993: p. 234.
8	Zimmermann, P. and B. Fimm, A test battery for attentional performance. Applied neuropsychology of attention. Theory, diagnosis and rehabilitation, 2002. 110: p. 151.
9	Shallice, T., Specific Impairments of Planning. Philosophical Transactions of the Royal Society of London. Series B, Biological Sciences, 1982. 298(1089): p. 199-209.
10	Aschenbrenner, S., O. Tucha, and K.W. Lange, Regensburger Wortflüssigkeits-Test: RWT. 2000: Hogrefe, Verlag für Psychologie.
11	Bouso, J.C., et al., Acute effects of ayahuasca on neuropsychological performance: differences in executive function between experienced and occasional users. Psychopharmacology (Berl), 2013. 230(3): p. 415-24.
	Supplementary Table S2
	Demographical characteristics of control groups compared utilising Welch’s t-test (N = 16)
		Psychedelic-Using	Non-Using	t-score (df)
		Control M (SD)	Control M(SD)	p-value
		(n = 8)	(n = 8)	Psychedelic-Using Control vs. Non-Using Control
	Age	29.4 (4.2)	24.9 (3.8)	2.246 (13.801)
				p = 0.042
	Gender (female) n (%)	12.5	12.5	-
	Education (years)	16.1 (1.9)	16.7 (1.8)	-0.605 (13.885)
				p = 0.555
	Lifetime use of psy.*	29.9 (41.5)	0 (0)	-
	Lifetime use of cannabis*	573.4 (919.0)	123.3 (125.9)	1.373 (7.263)
				p = 0.211
	Lifetime amount of alcohol intoxications**	201.4 (174.6)	205.2 (156.0)	-0.046 (13.825)
				p = 0.964
	Lifetime use of other illicit substances*	14.8 (11.0)	1.4 (2.9)	3.327 (7.952)
				p = 0.012
	Lifetime history of psychiatric treatment (1 = yes, 0 = no)	0.8 (0.5)	0.3 (0.5)	2.160 (14)
				p = 0.049
	Ravens standard progressive matrices	54.6 (1.4)	54.9 (4.6)	-0.146 (8.277)
				p = 0.888
	Wortschatztest	37.0 (1.6)	35.6 (2.1)	1.457 (12.994)
				p = 0.169
	BDI-V	21.3 (10.2)	19.3 (18.5)	0.268 (10.912)
				p = 0.793
	Note: *use is measured in experiences (colloquial “trips”), ** > 4 standard drinks or > 40g alcohol, bold values = significant results
	Supplementary Table S3
	Individual participant scores compared to normative data.
	Participant	1		2		3		4		5		6		7		8
	Age:	31		35		22		30		21		28		21		31
	Gender:	F		M		M		M		M		M		M		M
	Education:	15		18		15.5		18		15.5		19		15		13
		raw	z-value	raw	z-value	raw	z-value	raw	z-value	raw	z-value	raw	z-value	raw	z-value	raw	z-value
	WAIS IV
	Digit-symbol	61	PR = 25	49	PR = 16	69	PR = 37	62	PR = 25	57	PR = 16	58	PR = 16	71	PR = 50	62	PR = 25
	Symbol search	42	PR = 84	32	PR = 50	37	PR = 50	39	PR = 75	39	PR = 63	44	PR = 84	46	PR = 91	34	PR = 50
	WMS IIIR
	Digit span, forwards	11	PR = 97	6	PR = 18	10	PR = 84	10	PR = 87	9	PR = 71	9	PR = 68	8	PR = 48	10	PR = 87
	Digit span, backwards	8	PR = 80	7	PR = 58	6	PR = 29	11	PR > 98	10	PR = 88	6	PR = 42	10	PR = 88	7	PR = 56
	WMS IV
	Logical memory-immediate recall	39	PR = 84	26	PR = 16	37	PR = 75	38	PR = 75	40	PR = 91	33	PR = 50	34	PR = 63	34	PR = 50
	Logical memory-delayed recall	35	PR = 75	18	PR = 5	32	PR = 63	30	PR = 50	35	PR = 63	37	PR = 84	32	PR = 50	34	PR = 63
	Rey Osterrieth Complex Figure
	Figure copy	36	PR > 16	35	PR > 16	35	PR > 16	35	PR > 16	36	PR > 16	36	PR > 16	36	PR > 16	35	PR > 16
	Immediate recall	17.5	-1.3	26	0.7	19	-1.4	25	0.4	16	-2.2	21	-0.7	29	1	15	-1.9
	Delayed recall	16.5	-1.6	10	-3	19	-1.4	24	0.1	15	-2.5	30	1.3	28	0.7	17	-1.5
	Stroop Test
	Word reading time (s)	30	-0.3	30	0	25	0.4	28	0.1	31	-0.3	26	0.1	30	-0.2	24	1
	Colour naming time (s)	47	0.1	45	0.4	41	0.8	38	1.2	51	-0.3	52	-0.5	49	-0.2	41	0.8
	Interference time (s)	54	1.4	69	0.7	57	1.2	56	1.3	65	0.8	77	0.1	75	0.2	59	1.1
	Trail Making Test
	Trails A time (s)	19	0.93	33	-0.73	31	-1.07	25	-0.07	16	1.53	22	0.27	19	0.73	50	-2.13
	Trails B time (s)	37	1.53	90	-1.2	98	-1.87	37	1.53	66	-0.73	55	0	73	-1.07	94	-1.47
	WCST (64 Items)
	Total correct	56	0.7	40	-1.5	55	0.4	47	-0.8	42	-1.2	51	-0.4	56	0.6	32	-1.8
	Perseverative responses	5	0.2	17	-2.9	4	0.3	3	0.3	17	-1.5	6	-0.7	4	0.3	8	-0.3
	Non-perseverative errors	3	0.9	23	-2.7	5	0.3	14	-1.7	5	0.1	7	-0.3	4	0.3	24	-2.1
	Categories completed	5	PR > 16	1	PR = 2-5	5	PR > 16	1	PR = 2-5	5	PR > 16	5	PR > 16	5	PR > 16	1	PR = 2-5
	TAP, alertness
	Reaction time without warning (ms)	236	-0.1	283	-1.1	238	-0.2	227	0.1	230	0.1	242	-0.3	248	-0.4	248	-0.4
	Reaction time with warning (ms)	250	-0.7	272	-1.2	229	-0.3	241	-0.5	227	-0.3	253	-0.8	244	-0.6	226	-0.2
	TAP, divided attention
	Auditory reaction time (ms)	545	0.9	595	0.4	582	0.5	414	2.6	527	1.2	601	0.3	524	1.2	444	2.1
	Visual reaction time (ms)	741	2	811	1.5	830	1.3	787	0.7	690	2.2	746	2	702	2.2	686	2.2
	Tower of London	18	PR = 70	18	PR = 70	14	PR = 10	17	PR = 52	18	PR = 72	19	PR = 90	18	PR = 70	18	PR = 70
	Regensburger Word Fluency
	semantic category	27	PR = 50-75	15	PR < 10	29	PR = 50-75	21	PR = 16 - 25	19	PR = 19	22	PR = 25	21	PR = 16-25	34	PR = 90
	categorical switching	19	PR = 90	11	PR < 10	19	PR = 75 - 84	13	PR = 16	17	PR = 17	14	PR = 50 - 75	15	PR = 25-50	20	PR > 90
	Note: z-scores were obtained through corresponding normative studies listed in the corresponding test manuals. When standardised scores were not available, percentile ranks (PR) were used instead. The lower cutoff is set at PR = 16 or z = -1, corresponding to -1 standard deviation. Standardized values below this threshold are considered below average, while those above +1 standard deviation (z ≥ …
	Supplementary Table S4
	Neuropsychological test scores compared utilising Mann Whitney U Test (N = 16, 95% CI)
		Psychedelic-Using-Control	Non-Using Control	Psychedelic-Using Control vs. Non-Using Control
		M(SD)	M(SD)
		(n = 8)	(n = 8)
	WAIS IV
	Digit-symbol	64.6 (7.0)	72.6 (10.0)	W = 19 p = 0.189
	Symbol search	44 (3.6)	44.9 (7.9)	W = 26, p = 0.557
	WMS IIIR
	Digit span, forwards	8.1 (1.6)	8.8 (1.5)	W = 24.5, p = 0.448
	Digit span, backwards	7.9 (2.2)	8.6 (2.3)	W = 26.5, p = 0.596
	WMS IV
	Logical memory-immediate recall	17.3 (2.7)	18.3 (2.2)	W = 25.5, p = 0.525
	Logical memory-delayed recall	16.1 (2.7)	16.1 (3.4)	W = 32.5, p = 1
	Rey-Osterrieth Complex Figure*
	Figure copy	33.8 (2.6)	34.1 (2.0)	W = 22.5, p = 0.883
	Immediate recall	21.5 (4.3)	19.6 (7.0)	W = 26, p = 0.534
	Delayed recall	21.2 (4.9)	20.4 (6.5)	W = 23, p = 0.829
	Stroop Test
	Word reading time (s)	26.5 (3.0)	26.4 (2.1)	W = 32.5, p = 1
	Colour naming time (s)	40.6 (1.6)	42.9 (3.7)	W = 17, p = 0.125
	Interference time (s)	57.3 (6.2)	58.9 (4.7)	W = 23, p = 0.370
	Trail Making Test
	Trail A time (s)	24.3 (6.9)	28.9 (6.9)	W = 19, p = 0.187
	Trail B time (s)	43.8 (6.4)	46.3 (9.9)	W = 26.5, p = 0.599
	WCST (64 Items)**
	Total correct	54.6 (3.4)	49.9 (10.4)	W = 33.5, p = 0.561
	Perseverative errors	5.8 (2.0)	7.3 (4.3)	W = 24, p = 0.815
	Non-perseverative errors	3.6 (2.1)	7.6 (6.2)	W = 16, p = 0.178
	Categories completed	4.6 (0.7)	3.9 (2.0)	W = 31, p = 0.71
	TAP, alertness
	Reaction time without warning (ms)	238.4 (17.6)	248.5 (19.8)	W = 22.5, p = 0.344
	Reaction time with warning (ms)	232.6 (17.1)	242.3 (23.5)	W = 21, p = 0.270
	TAP, divided attention
	Auditory reaction time (ms)	507.9 (74.4)	571.5 (68.3)	W = 14, p = 0.065
	Visual reaction time (ms)	749.4 (99.4)	721 (32.2)	W = 33.5, p = 0.916
	Tower of London	16.6 (1.6)	17.3 (1.7)	W = 24.5, p = 0.455
	Regensburger Word Fluency
	Semantic category	29.5 (7.2)	29.3 (6.3)	W = 32.5, p = 1
	Categorical switching	13.3 (5.0)	15.5 (2.9)	W = 25.5, p = 0.525
	Note: *N = 13 (6 psychedelic-using controls and 7 non-using controls assessed), **N = 15 (7 non-using controls assessed)
